# Supplementary material for: A meta-analysis of genetic and phenotypic diversity of European local pig breeds reveals genomic regions associated with breed differentiation for production traits
Source: Genet Sel Evol. 2023 Dec 7;55:88. doi: 10.1186/s12711-023-00858-3 (PMC10704730; doi:10.1186/s12711-023-00858-3)
Supplement: Supplementary file 3 — Additional file 3: Table S3. Mean values for phenotypic traits and information on the number of considered experimental units and animals. Table S4. Mean values for breed scores [file 12711_2023_858_MOESM3_ESM.xlsx]

## Sheet: Table S3
																												Mean values for phenotypic traits and information on the number of considered experimental units and animals
Breed	Average_daily_gain_1			Average_daily_gain_2			Average_daily_gain_3			BFT_above_gluteus_muscle			BFT_withers			BFT_last_rib			LD_IMF			LD_SFA			LD_MUFA			LD_PUFA			Meatiness			Loin_eye_area			BFT_last_rib_LM	Death Weaning			Farrowing_interval			Litter_weight_birth			Litter_per_year
	Mean	N. exp.	Sum n	Mean	N. exp.	Sum n	Mean	N. exp.	Sum n	Mean	N. exp.	Sum n	Mean	N. exp.	Sum n	Mean	N. exp.	Sum n	Mean	N. exp.	Sum n	Mean	N. exp.	Sum n	Mean	N. exp.	Sum n	Mean	N. exp.	Sum n	Mean	N. exp.	Sum n	Mean	N. exp.	Sum n	Adjusted mean	Mean	N. exp.	Sum n	Mean	N. exp.	Sum n	Mean	N. exp.	Sum n	Mean	N. exp.	Sum n
A. Calabrese	152.845	3	295	277.45	2	295	453.15	3	367	48	1	72	68	1	72	43.119	IMP	IMP	4.69078	IMP	IMP	39.4243	IMP	IMP	49.7901	IMP	IMP	10.7105	IMP	IMP	44.8	1	72	31.0802	IMP	IMP	40.4145	15.625	4	921	231.375	4	348	8.05	2	203	1.975	4	348
Alentejano	168.615	10	7536	191.5	1	48	342.083	8	304	48.1298	IMP	IMP	65.515	10	64	40.6402	29	314	5.37056	15	195	40.1467	9	152	53.0433	6	116	5.9	6	116	42.1972	12	211	21.453	41	396	46.7429	22.9	2	531	205.7	1	1160	8.93333	6	656	1.8	1	1160
Basque	197.39	IMP	IMP	320.667	3	60	539.25	4	88	40.51	IMP	IMP	55.8002	IMP	IMP	42.3778	9	167	4.01857	7	129	37.98	5	78	52.32	5	78	9.66	5	78	43.9372	IMP	IMP	18.1	1	18	38.5824	20.5	7	2443	244.2	5	1390	9.45103	IMP	IMP	1.5	5	1390
Bisaro	179.475	3	not known	554.5	2	20	513	3	22	46.1	1	not known	53.1	2	13	24.24	10	149	2.6525	2	46	40	1	not known	47	1	now known	13	1	now known	48.3611	9	131	36.175	4	46	29.7198	23.12	5	79	190.28	5	85	17.275	4	68	1.9	5	85
Casertana	197.39	IMP	IMP	325.797	IMP	IMP	477	2	27	59.5	2	56	72.95	2	56	46.236	5	104	3.335	2	18	42.95	2	18	44.59	2	18	12.815	2	18	42.1	1	6	41.5997	IMP	IMP	36.9572	20.4333	3	296	305.4	2	84	6.13333	3	212	1.2	2	84
Cinta Senese	179.866	12	4242	327.375	4	31	439.083	3	39	45.3988	11	293	57.4214	7	187	42.2458	10	242	4.11361	15	1235	38.8042	IMP	IMP	50.1074	IMP	IMP	11.0373	IMP	IMP	44.1546	IMP	IMP	28.275	1	60	35.453	9.27143	7	3370	230.8	4	1983	9.1	5	4193	1.6	5	1983
B. Slavonian	169.116	3	120	165	1	120	506.493	IMP	IMP	40.976	5	82	65.9043	IMP	IMP	47.7936	11	202	7.03	13	140	39.3633	IMP	IMP	50.6259	IMP	IMP	9.82362	IMP	IMP	38.5519	21	210	33.025	8	132	40.8109	9.51	10	2767	218.475	4	409	9.35	4	40	1.66	5	1504
Gascon	197.39	IMP	IMP	325.797	IMP	IMP	410	5	88	45.75	8	101	46.6667	6	77	51.9125	8	118	2.61889	9	121	38.1	1	24	52.2	1	24	9.7	1	24	44.1382	IMP	IMP	27.1614	IMP	IMP	37.7697	17.7615	13	3761	234.82	5	1125	10.9659	IMP	IMP	1.56	5	1125
Iberian	238.467	14	40348	403.605	13	11026	440.919	8	557	56.48	2	143	85.2083	4	118	56.748	35	2293	6.90383	32	12148	37.7982	19	963	56.5939	19	963	5.56737	19	963	35.3966	IMP	IMP	23.4902	6	445	48.8102	11.525	8	943	173.2	5	356	10.16	5	481	2.15	2	311
Krskopolje	258.333	3	86	293	4	109	606.417	6	118	36.8667	6	129	53.0063	4	109	35.6444	9	150	2.78389	9	156	36.004	5	119	48.43	5	119	15.602	5	119	44.3529	7	146	32.56	5	98	37.2948	18.88	10	5170	204.425	8	4836	8.8	1	not known	1.75	8	1008
L. Baltosios	242.867	3	56	325.797	IMP	IMP	855	2	56	33.2183	IMP	IMP	44.3872	IMP	IMP	24.395	4	56	2.09	2	56	37.6073	IMP	IMP	49.7424	IMP	IMP	12.7845	IMP	IMP	49.86	2	0	27.75	2	56	33.8106	15.25	2	50	161.752	IMP	IMP	14.448	IMP	IMP	2.08038	IMP	IMP
L. Vietine	223.241	5	28	416.5	2	28	671.5	2	28	27.95	1	25	49.15	2	33	29.2386	7	61	2.52667	3	36	37.5929	IMP	IMP	50.4049	IMP	IMP	12.0438	IMP	IMP	46.75	5	24	29.0475	4	53	37.4451	22.85	2	12	147.324	IMP	IMP	13.45	2	154	2.1582	IMP	IMP
Mangalitsa	136.526	9	349	309.5	2	124	429.667	1	35	56.6221	8	139	71.3419	7	125	52.401	7	125	9.30769	13	133	35.3933	6	96	55.4267	6	96	6.83833	6	96	32.2483	6	58	24.295	2	25	50.6053	8.08	5	158	216.287	8	2250	8.53333	3	23	1.66667	9	2250
Moravka	150.25	2	not known	192	1	50	477	1	10	60.8438	8	193	76.4075	8	193	60.9386	7	143	6.715	2	25	41.72	2	36	53.89	2	36	4.1	2	36	35.44	3	38	26.645	2	28	54.563	16.8085	IMP	IMP	243.3	1	not known	9.625	4	not known	1.5	1	not known
M. Romagnola	197.39	IMP	IMP	325.797	IMP	IMP	517	1	11	54.1333	3	61	68.1	3	61	52	2	11	6.8	2	11	41.31	1	11	47.63	1	11	11.04	1	11	39.2	1	11	35.5106	IMP	IMP	36.8024	15.2667	3	665	283.25	4	191	6.6	2	144	1.425	4	191
N. Mallorqui	200	1	250	405	1	not known	613	1	not known	61.0625	8	1268	80.4333	6	1202	59.41	10	1296	8.13198	11	1365	38.8	1	1022	50.4	1	1022	10.8	1	1022	35.6499	IMP	IMP	29.243	IMP	IMP	54.0183	16.05	2	not known	180	1	not known	9.93323	IMP	IMP	2.04259	3	143
N. Siciliano	197.39	IMP	IMP	325.797	IMP	IMP	309.467	3	67	40.6	7	153	52	1	15	37.8455	11	197	5.0175	8	162	36.25	4	64	56.5825	4	64	7.175	4	64	49.79	4	40	19.4315	IMP	IMP	43.9785	5.1	2	1452	331.8	1	276	10.25	2	180	1.1	1	276
Sarda	197.39	IMP	IMP	342.2	5	96	352.333	3	72	41	1	15	46.475	4	27	28	1	15	2.54741	IMP	IMP	38.7475	IMP	IMP	48.3771	IMP	IMP	13.0769	IMP	IMP	48.0535	IMP	IMP	31.976	IMP	IMP	34.0673	16.1	3	32	242.1	2	32	9.97111	IMP	IMP	1.6	2	32
Schwabisch-Hallisches	362.857	7	245	362.857	7	245	671	1	147	38.8791	IMP	IMP	45.8	1	51	28.3	4	91	2.075	4	71	39.8616	IMP	IMP	45.7052	IMP	IMP	14.891	IMP	IMP	52.3	2	82	40.3	2	82	33.9221	8.4	3	321	168.85	2	311	18.2	1	10	2.15	2	311
Turopolje	101	1	60	325.797	IMP	IMP	506.493	IMP	IMP	33.9133	3	27	57.35	2	32	37.0267	3	42	3.74167	6	66	38.4	2	22	51.1	2	22	10.5	2	22	40.0233	6	56	23.35	2	15	43.3112	16.8	2	467	312.4	4	631	8.1	2	15	1.4	4	631
Mean = average number (calculated or imputed)
N. exp. = number of experiments considered for the calculation of mean values
Sum n = Total number of animals (number of pigs was not considered for the calculation of means since in many experiments, information was not known)
IMP = imputed mean value
[truncated: 28 more columns]

## Sheet: Table S4
Mean values for breed scores
Breed	Fatness_PC1_breed_score	Stature_PC1_breed_score	Growth_PC1_breed_score	Reproduction_PC1_breed_score
A. Calabrese	0.00078161	-0.905417	-1.06865	-1.29457
Alentejano	1.61686	-1.11772	-1.90231	0.000499824
Basque	-0.0529944	1.00672	0.132878	-1.00366
Bisaro	-2.9543	1.4266	1.08492	3.22702
Casertana	-0.626187	1.50327	-0.145266	-3.02811
Cinta Senese	-0.676849	1.02465	-0.53477	-0.622904
B. Slavonian	0.836885	-0.0158206	-1.23353	-0.450392
Gascon	-0.429706	1.10397	-0.475273	-0.0874851
Iberian	4.10635	-0.692796	0.604558	1.17755
Krskopolje	-2.24409	1.92714	1.04574	1.30843
L. Baltosios	-3.08132	1.95754	2.26545	3.84871
L. Vietine	-2.36193	1.55347	1.62807	3.64747
Mangalitsa	4.01591	-1.6685	-1.20343	-1.7101
Moravka	4.25615	-3.10953	-1.45666	0.194266
M. Romagnola	0.68735	-0.346989	0.0517535	-2.70328
N. Mallorqui	3.37833	-1.98473	0.995608	1.19011
N. Siciliano	0.372512	-2.46823	-0.970448	-4.10503
Sarda	-2.71301	0.000514869	-0.668286	-0.410611
Schwabisch-Hallisches	-3.8544	3.46864	3.01302	4.47322
Turopolje	-0.276344	-2.66277	-1.16337	-3.65112
