# Supplementary material for: A meta-analysis of genetic and phenotypic diversity of European local pig breeds reveals genomic regions associated with breed differentiation for production traits
Source: Genet Sel Evol. 2023 Dec 7;55:88. doi: 10.1186/s12711-023-00858-3 (PMC10704730; doi:10.1186/s12711-023-00858-3)
Supplement: Supplementary file 5 — Additional file 5: Table S5. A list of detected genomic regions associated with phenotypic differentiation in production traits in European local pig breeds. Table S6. List of detected genomic regions associated with phenotypic differentiation in reproduction traits in European local pig breeds. [file 12711_2023_858_MOESM5_ESM.xlsx]

## Sheet: Table S5
	List of detected genomic regions associated with phenotypic differentiation in production traits in European local pig breeds.
Fatness
Region	Number of SNPs	Chromosome	Start	End	P-value_min	Q-value_min	Genes
1-1	6	1	25462233	25479350	5.57756e-10	0.000178171	none
1-8	9	1	85162267	85528737	1.53073e-10	8.74498e-05	ENSSSCG00000049631, ENSSSCG00000050863
1-20	8	1	255769354	255784344	4.28405e-11	4.8787e-05	none
3-1	7	3	5086042	5096237	4.02546e-11	4.8787e-05	EIF2AK1
3-3	6	3	72651720	72660178	4.97458e-08	0.00310889	ANXA4
3-5	10	3	76411277	76435364	1.09384e-09	0.000238532	ENSSSCG00000044469
3-6	7	3	76683005	76686068	5.26189e-09	0.000612846	none
3-8	9	3	107742820	107905297	3.99371e-09	0.000512525	SRD5A2, ENSSSCG00000047662, ENSSSCG00000052701
3-11	4	3	113588815	113739851	5.93769e-12	2.53571e-05	DNMT3A, ENSSSCG00000063005, POMC, EFR3B
4-1	8	4	15470887	15483102	1.16282e-11	2.97952e-05	FER1L6
4-6	4	4	78501545	78512431	1.81024e-10	9.76508e-05	none
6-0	5	6	38964	227257	8.36163e-09	0.00080094	PRDM7, GAS8, ENSSSCG00000029761, DBNDD1, ENSSSCG00000041404, ENSSSCG00000056858, DEF8, TUBB3, MC1R, ENSSSCG00000036102, ENSSSCG00000061680, SPIRE2
6-1	30	6	473618	802860	9.00426e-11	6.73103e-05	ANKRD11, CDH15, ACSF3, CBFA2T3, ENSSSCG00000047840, ENSSSCG00000047078, ENSSSCG00000050726, ENSSSCG00000044087
8-7	8	8	41168879	41604990	2.20065e-11	3.75917e-05	KIT, ENSSSCG00000023774
8-8	26	8	42129818	42720339	1.194e-10	7.66044e-05	MAP9, ENSSSCG00000038095, ENSSSCG00000008850, ENSSSCG00000008892, ENSSSCG00000047751, ENSSSCG00000042145, ENSSSCG00000036417, ENSSSCG00000045149, ENSSSCG00000042370, ENSSSCG00000050455, ENSSSCG00000043541, ENSSSCG00000042356,
8-9	5	8	42994027	43389659	2.11002e-09	0.000344822	TLL1, ENSSSCG00000055943
13-13	11	13	94722226	94763228	3.618e-09	0.000501106	none
13-15	4	13	119824724	119940519	3.12348e-09	0.000440958	ENSSSCG00000052773, ENSSSCG00000062332, ENSSSCG00000041424
13-19	12	13	177189923	177349554	8.85041e-10	0.000206159	ENSSSCG00000049695
13-20	8	13	178237616	178341907	1.683e-09	0.000302623	ROBO2
14-6	8	14	116540072	116641398	1.69638e-08	0.00130491	none
15-4	4	15	20204290	20218723	1.48871e-09	0.000287855	none
15-7	8	15	105020575	105458326	5.04953e-10	0.000178171	TRAK2, STRADB8, C2CD6, TMEM237, MPP4, U6, ALS2, CDK15, ENSSSCG00000044765, ENSSSCG00000045151
15-10	6	15	124487036	124542138	3.9796e-09	0.000512525	none
Stature
1-7	4	1	85300477	85528737	3.03588e-08	0.00405903	none
1-8	4	1	86992887	87188612	8.00477e-09	0.00215192	PHIP, ENSSSCG00000055630, ENSSSCG00000058650, ENSSSCG00000059547
2-2	5	2	23713449	23764693	4.68441e-09	0.00186353	none
3-4	30	3	72643762	72663390	9.10311e-10	0.00150705	ANXA4
3-6	35	3	73108281	73228564	8.53047e-10	0.00150705	ANTXR1
3-7	6	3	76411277	76434153	2.73123e-09	0.00150722	none
3-8	7	3	76683005	76686068	2.60928e-09	0.00150722	none
4-1	4	4	15472672	15483102	3.6201e-08	0.00441605	FER1L6
4-2	12	4	31565561	31586870	4.34892e-09	0.00186353	none
4-6	5	4	90371344	90376636	1.63789e-09	0.00150722	none
6-7	9	6	100523065	100603466	9.0353e-12	0.000104708	ARHGAP28
8-14	14	8	42154644	42516810	1.15809e-09	0.00150722	ENSSSCG00000008892, ENSSSCG00000057119, ENSSSCG00000036417, ENSSSCG00000061357
8-19	4	8	102446652	102527933	9.10656e-09	0.00219862	none
11-2	5	11	28083080	28091809	6.39933e-08	0.00588574	none
14-6	7	14	116539003	116645206	2.15881e-08	0.00370109	none
17-1	6	17	13209758	13258074	3.14767e-10	0.00091194	PSD3
Growth
13-1	4	13	94729931	94763228	1.20319e-09	0.00536625	none
15-1	18	15	125593370	125624272	5.31459e-09	0.00818096	AP1S3
Reproduction - 20 regions with best P-value minimum
2-0	101	2	9905	847069	3.11665e-10	0.000159907	ODF3, RIC8A, SIRT3, PSMD13, NLRP6, PGGHG, IFITM5, IFITM3, B4GALNT4, PKO3, SIGIRR, ANO9, PTDSS2, RNH1, HRAS, LRRC56, LMNTD2, RASSF7, MIR210, PHRF1, IRF7, CDHR5, SCT, DRD4, DEAF1, TMEM80, EPS8L2, RPLP2, TALDO1, GATD1, CEND1, SLC25A22, PIDD1, SNORA52, PNPLA2, CRACR2B, CD151, TSPAN4, CHID1, AP2A2, ENSSSCG00000014554, ENSSSCG00000014556, ENSSSCG00000014565, ENSSSCG00000032436, ENSSSCG00000032591, ENSS…
2-32	65	2	84122001	84233382	1.29593e-10	0.000141055	GCNT4, ANKRD31, ENSSSCG00000014078
2-61	170	2	144909955	145951879	2.3532e-11	6.75046e-05	YIPF5, KCTD16, NR3C1, ENSSSCG00000044525, ENSSSCG00000044810, ENSSSCG00000041721, ENSSSCG00000048807, ENSSSCG00000043421, ENSSSCG00000028579
2-63	45	2	146752989	146793307	2.76987e-11	6.75046e-05	none
4-50	41	4	86454042	86746589	2.02574e-10	0.000141055	none
4-52	16	4	87698490	87868187	1.03296e-09	0.000223771	HSD17B7, DDR2
4-56	27	4	91968882	92280981	4.11483e-10	0.000171922	OR10T2, CD1E, U6, KIRREL1, ENSSSCG00000050298, ENSSSCG00000006452, ENSSSCG00000030958
6-10	14	6	9253027	9265794	2.32587e-10	0.000151157	WWOX
6-52	29	6	105483737	105712298	3.12598e-12	3.04734e-05	YES1, ENOSF1, U6, TYMS, CLUL1, U6
8-38	74	8	33216937	33284867	6.18939e-10	0.000188552	U6
8-45	47	8	38037088	38145148	1.58489e-11	6.75046e-05	TXK, TEC
9-23	24	9	28878845	29102563	7.74692e-10	0.000197261	ENSSSCG00000039906
9-52	4	9	89350803	89468633	7.23653e-10	0.000197261	ITGB8
12-9	10	12	9721542	9753465	3.86823e-10	0.000171405	ENSSSCG00000048915
12-15	5	12	19354551	19368873	5.52601e-10	0.000173773	SOST
13-66	102	13	121996543	122300243	1.77259e-10	0.000141055	ABCC5, EIF2B5, DVL3, AP2M1, ABCF3, VWA5B2, ssc-mir-1224, ALG3, EEF1AKMT4, PSDM2, EIF4G1, SNORD66, FAM131A, CLCN2, POLR2H, THPO, CHRD, ENSSSCG00000042409 , ENSSSCG00000039519
13-97	51	13	198631263	198724806	2.8494e-10	0.000159907	RUNX1
14-50	7	14	115046457	115158470	1.11989e-09	0.000233458	COL17A1, SRF1, CFAP43
16-58	27	16	74111604	74131447	3.00752e-10	0.000159907	none
17-36	80	17	37280061	38562103	2.00483e-10	0.000141055	ZNF341, CHMP4B, RALY, EIF2S2, U6, AHCY, ITCH, DYNLRB1, PIGU, MAP1LC3A, TP53INP2, NCOA6, GGT7, ACSS2, GSS, MYH7B, MIR499, TRPC4AP, EDEM2, PROCR, ENSSSCG00000043286, ENSSSCG00000038457, ENSSSCG00000043574, ENSSSCG00000048082, ENSSSCG00000051164

## Sheet: Table S6
Phenotypic group reproduction - all regions
Region	Number of SNPs	Chromosome	Start	End	P-value_min	Q-value_min
6-52	29	6	105483737	105712298	3.12598e-12	3.04734e-05
8-45	47	8	38037088	38145148	1.58489e-11	6.75046e-05
2-61	170	2	144909955	145951879	2.3532e-11	6.75046e-05
2-63	45	2	146752989	146793307	2.76987e-11	6.75046e-05
2-32	65	2	84122001	84233382	1.29593e-10	0.000141055
13-66	102	13	121996543	122300243	1.77259e-10	0.000141055
17-36	80	17	37280061	38562103	2.00483e-10	0.000141055
4-50	41	4	86454042	86746589	2.02574e-10	0.000141055
6-10	14	6	9253027	9265794	2.32587e-10	0.000151157
13-97	51	13	198631263	198724806	2.8494e-10	0.000159907
16-58	27	16	74111604	74131447	3.00752e-10	0.000159907
2-0	101	2	9905	847069	3.11665e-10	0.000159907
12-9	10	12	9721542	9753465	3.86823e-10	0.000171405
4-56	27	4	91968882	92280981	4.11483e-10	0.000171922
12-15	5	12	19354551	19368873	5.52601e-10	0.000173773
8-38	74	8	33216937	33284867	6.18939e-10	0.000188552
9-52	4	9	89350803	89468633	7.23653e-10	0.000197261
9-23	24	9	28878845	29102563	7.74692e-10	0.000197261
4-52	16	4	87698490	87868187	1.03296e-09	0.000223771
14-50	7	14	115046457	115158470	1.11989e-09	0.000233458
6-46	139	6	96435559	96628609	1.17195e-09	0.000233458
9-41	49	9	68785914	68813727	1.33773e-09	0.000246052
13-63	57	13	119770647	120324356	1.72743e-09	0.000294177
14-5	30	14	8073267	8379924	1.75999e-09	0.000294177
16-57	28	16	73784649	73862767	1.99252e-09	0.000296278
9-28	22	9	37411617	37677983	2.0119e-09	0.000296278
6-75	12	6	163021383	163022518	2.08927e-09	0.000296278
8-48	20	8	41112039	41676042	2.23472e-09	0.000302569
17-13	34	17	13144177	13261657	2.28403e-09	0.00030501
3-33	16	3	73882860	73892599	2.67946e-09	0.000320404
9-43	23	9	74008065	74059956	2.73282e-09	0.000320404
16-67	28	16	78384560	78518498	2.84227e-09	0.00032475
3-64	20	3	126542233	126584924	2.86492e-09	0.00032475
8-18	5	8	13954217	14171162	3.38407e-09	0.000345774
5-45	26	5	76485736	76527874	3.46699e-09	0.000345774
1-113	10	1	266872694	266926220	3.87642e-09	0.000366011
17-54	17	17	56143428	56278595	4.44154e-09	0.00039911
2-8	18	2	6703366	6709771	4.54445e-09	0.00039911
4-64	13	4	113012787	113174143	4.72758e-09	0.000407844
13-82	63	13	170233062	170442040	5.60209e-09	0.000447635
8-50	14	8	42994027	43506368	6.59608e-09	0.000498459
4-32	25	4	59338315	59741292	6.65605e-09	0.000499123
13-102	60	13	203384289	203440731	7.24767e-09	0.000527404
16-7	119	16	8547623	8691531	7.40193e-09	0.000534497
15-27	10	15	64911231	64931680	7.51453e-09	0.000534706
4-44	25	4	81305336	81479811	7.9028e-09	0.000538739
8-49	66	8	42129818	42720339	9.48521e-09	0.000616438
6-78	23	6	167218585	167236966	1.08528e-08	0.000653069
13-40	8	13	53210504	53230866	1.18398e-08	0.000680731
14-37	5	14	81983758	82054692	1.21123e-08	0.000690501
1-93	35	1	246018463	246166735	1.40089e-08	0.000745401
16-21	8	16	23831080	23901340	1.47171e-08	0.000759091
15-51	9	15	129952752	130183524	2.02622e-08	0.000906075
8-72	4	8	75172044	75258302	2.08061e-08	0.000907458
4-68	4	4	118944945	119057163	2.08481e-08	0.000907458
9-44	4	9	74274056	74575248	2.15764e-08	0.000927305
14-25	44	14	59997164	60497467	2.25762e-08	0.000944557
1-70	4	1	210113883	210126104	2.42119e-08	0.000985405
9-14	4	9	14403532	14635174	2.51551e-08	0.00101332
15-49	10	15	128202908	128292143	2.57528e-08	0.00102162
17-25	10	17	26590758	26645728	2.7354e-08	0.00103758
5-42	23	5	65449563	65971358	2.84202e-08	0.00105745
1-2	13	1	9815349	9826134	2.87e-08	0.0010638
8-78	28	8	80272052	80338239	3.00765e-08	0.00109576
4-40	5	4	78501545	78516337	3.05738e-08	0.00109576
9-22	22	9	28637536	28670270	3.12941e-08	0.00110934
2-60	21	2	143770882	144083209	3.43429e-08	0.0011815
1-103	17	1	255631953	255787063	3.5779e-08	0.00120272
15-41	10	15	112678378	112690896	3.65662e-08	0.00120938
14-12	22	14	14896876	15012165	3.69638e-08	0.00120938
14-43	4	14	87983152	88043405	3.74371e-08	0.00120938
8-16	6	8	12561109	12719039	3.76969e-08	0.00120938
3-18	14	3	31074832	31278713	3.84699e-08	0.00122556
14-4	4	14	6825874	6996879	4.12528e-08	0.00127201
1-78	8	1	222223393	222238841	4.13633e-08	0.00127201
8-90	8	8	87188743	87259063	4.26016e-08	0.00130188
8-44	62	8	37513601	37689494	4.46717e-08	0.00134407
16-65	4	16	77100280	77334445	4.49875e-08	0.00134607
1-110	17	1	260508526	260757295	4.64758e-08	0.00136056
15-43	9	15	122346005	122592432	4.84542e-08	0.00138662
2-1	4	2	1307461	1454405	4.85041e-08	0.00138662
6-55	11	6	111146649	111350591	4.91552e-08	0.00139704
5-8	21	5	11006983	11445195	5.06379e-08	0.00141775
13-12	9	13	9183529	9331014	5.13141e-08	0.00141876
1-51	7	1	141228703	141324112	5.26541e-08	0.00142102
13-9	5	13	8062514	8070800	5.78799e-08	0.00147706
17-39	68	17	40942009	41037873	5.84738e-08	0.00148059
16-59	31	16	74424258	74899315	5.95614e-08	0.00149647
2-59	4	2	143458511	143557105	6.04216e-08	0.0015021
15-53	10	15	132428229	132634820	6.28559e-08	0.00153215
4-39	19	4	76280894	76623032	6.41836e-08	0.00154008
10-5	16	10	3827070	3959737	6.42613e-08	0.00154008
4-47	5	4	84201527	84463956	6.90542e-08	0.00158393
10-14	39	10	30111431	30213883	7.01173e-08	0.00160078
1-89	17	1	240267812	240290186	7.07267e-08	0.00160343
8-103	21	8	104967689	105435381	7.81087e-08	0.00171951
17-38	8	17	40665630	40669958	8.01683e-08	0.00174875
15-29	7	15	78316372	78444531	8.03538e-08	0.00174875
6-50	7	6	100523065	100603466	8.13266e-08	0.00175399
2-62	6	2	146236099	146242548	8.44413e-08	0.00177407
17-22	22	17	21406744	21436041	8.47862e-08	0.00177749
14-44	4	14	89265938	89280487	8.63828e-08	0.00180104
6-68	7	6	153902958	153931651	8.84255e-08	0.00183017
8-86	7	8	85644788	85924778	9.0632e-08	0.00186396
6-70	9	6	156995162	157004465	9.47829e-08	0.00191698
3-22	4	3	47203475	47205236	9.60983e-08	0.00193956
3-44	8	3	97891875	97904452	9.67361e-08	0.0019484
4-2	11	4	4585852	4631564	9.86346e-08	0.00196676
9-70	24	9	129950244	129992496	1.04106e-07	0.00204134
5-26	12	5	42235069	42471654	1.05391e-07	0.00204134
1-83	7	1	235435271	235447124	1.05908e-07	0.00204443
4-34	8	4	64928932	65186500	1.06136e-07	0.00204478
2-42	8	2	119028472	119035584	1.09019e-07	0.00207571
4-61	8	4	111373526	111453706	1.10113e-07	0.00208028
2-4	11	2	3029053	3143305	1.12059e-07	0.00210887
4-25	15	4	43982501	44133477	1.12772e-07	0.0021182
18-26	11	18	49656879	49716787	1.14023e-07	0.00212127
12-17	5	12	23063617	23308864	1.15561e-07	0.0021336
13-95	7	13	196958782	197111975	1.19602e-07	0.00218749
17-24	12	17	25045917	25065829	1.20732e-07	0.0021999
3-27	5	3	61355835	61428183	1.23917e-07	0.00221605
11-6	10	11	8588252	8597021	1.28521e-07	0.00226559
9-51	10	9	84163719	84416662	1.3314e-07	0.00230874
15-36	52	15	104881025	105458326	1.3318e-07	0.00230874
8-41	10	8	34625226	34833726	1.33465e-07	0.00230874
1-41	4	1	96303306	96339020	1.40829e-07	0.0024043
8-47	17	8	40410050	40510858	1.52162e-07	0.00253562
6-54	5	6	109150202	109245338	1.57518e-07	0.0025853
16-22	6	16	25402350	25434664	1.66974e-07	0.00269023
3-21	4	3	45820316	45820405	1.67511e-07	0.00269023
1-106	18	1	257457425	257720946	1.75446e-07	0.00277649
13-3	8	13	1848863	1852531	1.78465e-07	0.00281513
11-36	26	11	67149959	67479137	1.80498e-07	0.00283801
13-80	5	13	166356069	166420564	1.92219e-07	0.00294165
3-46	14	3	102188812	102318516	1.97329e-07	0.00297318
6-9	6	6	7923483	8180369	2.04437e-07	0.00305104
3-31	5	3	72748861	72893202	2.04928e-07	0.00305104
5-15	7	5	25371082	25416929	2.35709e-07	0.00333769
18-4	6	18	3794487	3948581	2.36616e-07	0.0033381
8-66	6	8	70357881	70463227	2.39716e-07	0.00336498
2-33	10	2	87322652	87360858	2.39902e-07	0.00336498
2-26	7	2	63971464	64119994	2.43785e-07	0.00339988
1-4	5	1	10858443	10871089	2.50787e-07	0.00348755
7-38	4	7	115785311	115972747	2.61399e-07	0.0035796
8-33	27	8	29687817	29929865	2.71732e-07	0.00368422
8-117	19	8	126194425	126238422	2.94063e-07	0.0039323
12-18	5	12	24213786	24331364	3.29046e-07	0.00427689
17-21	5	17	19441155	19674988	3.29761e-07	0.00427689
13-25	18	13	23219187	23256048	3.29922e-07	0.00427689
7-34	8	7	111529210	111607647	3.3471e-07	0.00431775
17-15	10	17	15042320	15052026	3.34794e-07	0.00431775
6-48	5	6	97946668	97979445	3.50145e-07	0.0044619
4-19	10	4	38589185	38601267	3.60232e-07	0.00454882
8-101	6	8	101990733	102218465	3.65268e-07	0.00458863
16-31	4	16	36429428	36437851	3.697e-07	0.00463237
6-38	11	6	75286247	75295835	3.9151e-07	0.00482503
4-30	7	4	57595788	57661177	3.93398e-07	0.0048396
1-98	7	1	252914739	252976543	4.0541e-07	0.00494013
17-49	5	17	47764976	47766213	4.27286e-07	0.00516794
16-3	13	16	4835815	5325308	4.37349e-07	0.00528309
11-31	4	11	58556266	58621631	4.42198e-07	0.00531188
1-76	8	1	220324903	220354936	4.62398e-07	0.00549782
6-53	8	6	108773050	108830943	4.92381e-07	0.00579019
14-35	23	14	81045661	81116114	5.26904e-07	0.00614411
1-86	5	1	237682659	237740800	5.31437e-07	0.00618218
4-15	16	4	31411164	31590228	5.47015e-07	0.00633042
13-106	5	13	208013763	208036701	5.6039e-07	0.00644211
1-16	7	1	38097115	38124181	5.9135e-07	0.00672663
13-37	7	13	51146208	51186350	5.94334e-07	0.00672917
5-32	5	5	58829966	58866405	6.03759e-07	0.00680427
9-32	5	9	43962633	44096591	6.47272e-07	0.0071718
8-91	25	8	87520764	88061856	6.47406e-07	0.0071718
11-16	10	11	25373999	25435934	6.7947e-07	0.00744242
7-27	4	7	101160401	101238152	6.85039e-07	0.007495
10-24	4	10	45734038	45755441	6.93293e-07	0.00756832
1-54	4	1	146507404	146710174	7.18322e-07	0.00781173
16-11	12	16	12228128	12336339	7.4662e-07	0.00806403
2-56	6	2	138076009	138238242	7.47428e-07	0.00806403
18-20	13	18	42553293	42637517	7.79099e-07	0.00830052
8-64	6	8	66772398	66934432	7.83414e-07	0.00833739
8-23	18	8	17836780	18469916	7.90889e-07	0.00840776
11-35	6	11	65506570	65947193	8.35679e-07	0.00882616
6-6	14	6	4981529	5520006	8.38703e-07	0.00884851
13-21	4	13	19780843	19887145	8.49195e-07	0.00892058
3-32	8	3	73108281	73637149	8.62335e-07	0.00901974
13-75	29	13	156948695	157006120	9.11729e-07	0.00945522
4-57	6	4	94733642	94753651	9.23036e-07	0.00954203
1-37	6	1	85300477	85528737	9.32483e-07	0.00962948
16-9	4	16	9907146	9910719	9.43023e-07	0.00970747
8-5	15	8	3584262	3791938	9.57934e-07	0.00980836
5-49	20	5	83220108	83288459	9.74308e-07	0.00992472
11-29	5	11	52960255	53141373	9.79028e-07	0.009952
